# Supplementary material for: The Influence of Episodic Future Thinking and Graphic Warning Labels on Delay Discounting and Cigarette Demand
Source: Int J Environ Res Public Health. 2021 Nov 30;18(23):12637. doi: 10.3390/ijerph182312637 (PMC8656814; doi:10.3390/ijerph182312637)
Supplement: Supplementary file 1 [file ijerph-18-12637-s001.zip]

Archive with 1 entries (1 files):
- ijerph-1420529-supplementary.pdf
